# Supplementary material for: Comparison of Feature Selection Methods in Machine Learning Models of Cancer Information Seeking Among United States Adults: Cross-Sectional Study
Source: JMIR Med Inform. 2026 Apr 20;14:e75862. doi: 10.2196/75862 (PMC13139833; doi:10.2196/75862)
Supplement: Multimedia Appendix 1 [file medinform_v14i1e75862_app1.xlsx]

## Sheet: Sheet1
Table S1. Feature selection based on LASSO and Boruta.														-0.18236
RandomID	Variable	LASSO_Coef	meanImp	medianImp	minImp	maxImp	normHits	Boruta_decision						-0.103392
21000006	Trust_Doctor	0.102669	-0.477502	-0.791889	-1.47142	1.56443	0	Rejected
21000009	Trust_Family	0.023384	0.380416	0.303421	-1.4007	2.05894	0	Rejected
21000020	Trust_Govenment	.	1.75975	1.83738	0.431551	2.96017	0.030303	Rejected
21000022	Trust_Charities	-0.048357	1.62446	1.61245	0.252051	3.84257	0.040404	Rejected
21000039	Trust_Religion	0.0193716	1.72733	1.73449	-0.277551	3.76397	0.181818	Rejected
21000043	Trust_Scientists	-0.0650301	4.62291	4.70399	1.8562	6.48054	0.969697	Confirmed
21000044	Confident_Internet_Health	-0.0925278	6.06383	6.14812	3.41013	8.07742	1	Confirmed
21000045	Social_Media_Visit	.	3.23443	3.26429	0.916353	5.73056	0.777778	Confirmed
21000047	Social_Media_Share_Health_Infor	0.0100743	1.19513	1.21398	-0.545041	2.88358	0.020202	Rejected
21000057	Social_Media_Share_General_Health	-0.0348886	5.43074	5.33476	3.16037	8.37483	1	Confirmed
21000081	Social_Media_Interacted_People	.	4.34182	4.24621	1.50026	9.17561	0.969697	Confirmed
21000098	Social_Media_Watch_Video	-0.159328	10.8427	10.7839	8.59119	13.0868	1	Confirmed
21000102	Social_Media_Misleading	-0.0603786	3.89603	4.02191	1.68921	5.97012	0.89899	Confirmed
21000107	Frequency_Go_Provider	0.0868665	7.24368	7.21547	5.34168	9.61017	1	Confirmed
21000114	Insurance_01	.	2.75777	2.78991	0.54465	4.97241	0.676768	Confirmed
21000116	Offerd_Access	-0.0977821	14.6483	14.7234	12.1438	16.4747	1	Confirmed
21000119	Offerd_Access_Insurance	.	3.97813	4.03385	0.458602	6.55303	0.909091	Confirmed
21000130	HCP_Encourage_Online_Rec	-0.0723601	10.9721	10.8625	9.01862	13.5672	1	Confirmed
21000132	Diabetes_01	0.0568189	2.42863	2.42298	-0.241142	4.4671	0.505051	Confirmed
21000140	Hypertension_01	.	0.888669	0.987457	-0.689588	1.85281	0	Rejected
21000143	Heart_Condition_01	.	-0.249697	-0.219779	-2.11527	1.47756	0	Rejected
21000147	Lung_Disease_01	.	0.0131812	-0.00687811	-1.34999	1.69951	0	Rejected
21000152	Depression_01	.	0.90206	0.971265	-0.398224	2.04372	0	Rejected
21000160	Sleep_Hour	.	0.625706	0.680718	-0.372794	1.98544	0	Rejected
21000163	Climate_Chg_Harm_Health	-0.0231713	2.96634	3.06228	0.775842	5.03473	0.69697	Confirmed
21000164	Notice_Calorie_Info_OnMenu	-0.00836936	0.827997	0.861765	-0.538034	2.48212	0	Rejected
21000171	Binge_Drinking_Number	-0.0666034	1.9581	2.01877	0.041711	5.29066	0.242424	Rejected
21000177	Alcohol_Intent	-0.000112151	3.42787	3.31224	1.33205	5.45983	0.848485	Confirmed
21000178	eCig_Less_Harm	.	4.55758	4.47392	2.20107	6.8707	0.959596	Confirmed
21000181	InterestedCaScreening_ORG	0.159609	11.0308	11.153	8.68078	13.0274	1	Confirmed
21000186	COVID_Delay_Cancer_Screening	-0.0442023	2.21582	2.27531	-1.18696	4.88617	0.434343	Rejected
21000192	DocTellColorectalTests_ORG	-0.072555	5.26412	5.32704	2.93744	8.09263	1	Confirmed
21000215	Heard_HPV	-0.131886	8.86933	8.84499	7.22512	10.6374	1	Confirmed
21000217	Worry_Get_Cancer	0.315581	19.4052	19.365	16.178	23.071	1	Confirmed
21000226	Chance_Get_Cancer	.	15.6213	15.5488	12.9998	18.0295	1	Confirmed
21000232	Everything_Cause_Cancer	-0.0401665	0.966455	1.02481	-0.236856	2.13566	0	Rejected
21000240	Prevention_Not_Possible	0.128934	5.7779	5.68797	3.5157	7.4962	1	Confirmed
21000247	Too_Many_Recommendations	.	0.467926	0.661644	-1.60703	2.60473	0.010101	Rejected
21000255	Cancer_Cause_Fatal	.	-0.267887	-0.344657	-1.8791	1.28055	0	Rejected
21000261	Soda_Increase_Cancer	-0.0432633	6.38343	6.44323	4.06814	8.67825	1	Confirmed
21000262	Alcohol_Increase_Cancer_013_ORG	-0.0922741	6.50003	6.49342	4.35991	9.02615	1	Confirmed
21000270	Meat_Increase_Cancer	.	5.48346	5.48925	3.20918	8.46338	1	Confirmed
21000271	Red_Meat_Increase_Cancer	.	5.22609	5.12868	2.86103	7.26468	1	Confirmed
21000280	Fast_Food_Increase_Cancer	-0.0198903	5.63098	5.47528	3.39251	9.08732	1	Confirmed
21000282	Fruit_Vegetable_Increase_Cancer	.	6.13292	6.13329	4.08162	8.61592	1	Confirmed
21000286	Less_Sleep_Increase_Cancer	.	3.0245	2.9892	0.994575	5.15804	0.727273	Confirmed
21000301	Progress_Prevent_Cancer	.	5.08465	5.03679	2.72062	7.18571	0.989899	Confirmed
21000308	Progress_Cure_Cancer	.	2.94363	2.96974	0.464336	4.96596	0.656566	Confirmed
21000320	Cancer_01	-0.344995	17.4835	17.594	14.9974	19.4209	1	Confirmed
21000321	Family_Had_cancer_013	-0.270703	18.3368	18.4765	15.6037	21.7697	1	Confirmed
21000328	Gender_01	0.0535183	2.30113	2.21616	0.300035	4.55301	0.474747	Rejected
21000330	Work_Full_Time_01	0.0455961	0.515634	0.761916	-1.32126	1.80652	0	Rejected
21000336	Income_Group	0.215829	13.259	13.4664	10.6219	15.5239	1	Confirmed
21000359	Age_Group_4_ORG	.	2.34201	2.44677	-0.150293	4.60911	0.414141	Confirmed
21000421	Education_Group_4	0.145504	11.7151	11.6081	9.40384	14.031	1	Confirmed
21000441	BMI_Score_IMP	.	2.2626	2.20861	-0.176666	4.39657	0.454545	Rejected
21000442	Smoking_012_ORG	-0.00447834	-0.165279	-0.12158	-1.41957	2.0449	0	Rejected
21000448	PHQ4_Score	.	1.74647	1.74824	-0.324112	3.37919	0.0909091	Rejected
21000456	eCigarette_use	.	0.85524	1.00621	-0.950719	1.93907	0	Rejected
21000458	Social_Isolation_T_Score_IMP	.	2.99494	3.03811	0.97956	5.42471	0.717172	Confirmed
21000462	Meaning_In_Life_T_Score_IMP	-0.0510488	3.07644	3.03616	0.906028	5.03706	0.686869	Confirmed
21000466	Have_Device_01	0.0390261	1.94825	1.77294	0.244336	4.9512	0.20202	Rejected
21000472	Care_Giving_01	.	1.26459	1.25776	-0.782291	3.01817	0	Rejected
21000486	Heard_Genetic_Test_01	0.189272	16.3153	16.2958	14.3147	18.1677	1	Confirmed
21000495	Moderate_Exercise_01	.	0.305498	0.610812	-1.51647	1.74629	0	Rejected
21000503	Anti_Tabacco_Infor_01	0.0522681	1.2147	1.30394	-1.38439	3.3767	0.030303	Rejected
21000508	African_American_01	-0.0374197	3.86542	3.93705	1.12108	6.24313	0.919192	Confirmed
21000509	Whites_01	0.167377	8.15371	8.14267	5.7078	10.2879	1	Confirmed
21000528	Asian_01	.	-0.244917	-0.0975172	-2.49545	0.786619	0	Rejected
21000539	Hispanic_01	.	2.42118	2.45925	-1.0234	5.35885	0.484848	Confirmed
21000541	Strength_Training_01	.	0.836557	1.00235	-1.1383	2.83274	0.020202	Rejected
21000572	Tabacco_Ads_01	0.0182529	1.3157	1.43732	-0.405102	2.74976	0.010101	Rejected
21000591	Ciga_Pack_Warning	.	3.19149	3.17872	0.174277	5.00468	0.79798	Confirmed
