# Supplementary material for: Comparison of Feature Selection Methods in Machine Learning Models of Cancer Information Seeking Among United States Adults: Cross-Sectional Study
Source: JMIR Med Inform. 2026 Apr 20;14:e75862. doi: 10.2196/75862 (PMC13139833; doi:10.2196/75862)
Supplement: Multimedia Appendix 2 [file medinform_v14i1e75862_app2.xlsx]

## Sheet: Sheet1
Table S2. Eigenvalues based on PCA.
	Total Variance Explained
	Component	Initial Eigenvalues			Extraction Sums of Squared Loadings			Rotation Sums of Squared Loadings
		Total	% of Variance	Cumulative %	Total	% of Variance	Cumulative %	Total	% of Variance	Cumulative %
	1	6.39077	8.75448	8.75448	6.39077	8.75448	8.75448	4.7785	6.5459	6.5459
	2	4.26149	5.83766	14.5921	4.26149	5.83766	14.5921	2.74349	3.7582	10.3041
	3	3.55421	4.86878	19.4609	3.55421	4.86878	19.4609	2.53275	3.46952	13.7736
	4	3.10756	4.25693	23.7179	3.10756	4.25693	23.7179	2.47862	3.39538	17.169
	5	2.63923	3.61538	27.3332	2.63923	3.61538	27.3332	2.40019	3.28793	20.4569
	6	2.22701	3.0507	30.3839	2.22701	3.0507	30.3839	2.29651	3.14591	23.6028
	7	1.9027	2.60644	32.9904	1.9027	2.60644	32.9904	2.22585	3.0491	26.6519
	8	1.86869	2.55985	35.5502	1.86869	2.55985	35.5502	2.19102	3.00139	29.6533
	9	1.62757	2.22955	37.7798	1.62757	2.22955	37.7798	2.00099	2.74108	32.3944
	10	1.51655	2.07746	39.8572	1.51655	2.07746	39.8572	1.79958	2.46518	34.8596
	11	1.43327	1.96339	41.8206	1.43327	1.96339	41.8206	1.78383	2.4436	37.3032
	12	1.35316	1.85364	43.6743	1.35316	1.85364	43.6743	1.71306	2.34665	39.6498
	13	1.30899	1.79314	45.4674	1.30899	1.79314	45.4674	1.70974	2.34212	41.992
	14	1.23512	1.69195	47.1594	1.23512	1.69195	47.1594	1.6855	2.3089	44.3009
	15	1.20926	1.65652	48.8159	1.20926	1.65652	48.8159	1.59778	2.18874	46.4896
	16	1.15775	1.58595	50.4018	1.15775	1.58595	50.4018	1.5533	2.12781	48.6174
	17	1.14984	1.57512	51.977	1.14984	1.57512	51.977	1.52059	2.083	50.7004
	18	1.12057	1.53502	53.512	1.12057	1.53502	53.512	1.50943	2.06771	52.7681
	19	1.06623	1.46059	54.9726	1.06623	1.46059	54.9726	1.46511	2.00699	54.7751
	20	1.02796	1.40817	56.3807	1.02796	1.40817	56.3807	1.1721	1.60562	56.3807
	21	0.995175	1.36325	57.744
	22	0.970642	1.32965	59.0736
	23	0.959853	1.31487	60.3885
	24	0.946395	1.29643	61.6849
	25	0.918311	1.25796	62.9429
	26	0.899287	1.2319	64.1748
	27	0.890319	1.21962	65.3944
	28	0.87735	1.20185	66.5963
	29	0.853585	1.16929	67.7656
	30	0.832441	1.14033	68.9059
	31	0.808717	1.10783	70.0137
	32	0.805559	1.10351	71.1172
	33	0.78116	1.07008	72.1873
	34	0.774048	1.06034	73.2476
	35	0.761183	1.04272	74.2904
	36	0.752075	1.03024	75.3206
	37	0.729014	0.998649	76.3192
	38	0.700503	0.959593	77.2788
	39	0.687466	0.941734	78.2206
	40	0.677482	0.928057	79.1486
	41	0.673618	0.922764	80.0714
	42	0.651833	0.892922	80.9643
	43	0.641762	0.879125	81.8434
	44	0.631441	0.864988	82.7084
	45	0.622625	0.852911	83.5613
	46	0.610565	0.83639	84.3977
	47	0.596284	0.816828	85.2146
	48	0.585867	0.802557	86.0171
	49	0.578453	0.792402	86.8095
	50	0.573152	0.78514	87.5947
	51	0.562704	0.770828	88.3655
	52	0.555883	0.761484	89.127
	53	0.548373	0.751196	89.8782
	54	0.536584	0.735047	90.6132
	55	0.522807	0.716174	91.3294
	56	0.506892	0.694373	92.0238
	57	0.459116	0.628927	92.6527
	58	0.456758	0.625695	93.2784
	59	0.453225	0.620857	93.8992
	60	0.433491	0.593823	94.4931
	61	0.422845	0.57924	95.0723
	62	0.418908	0.573847	95.6462
	63	0.383456	0.525282	96.1714
	64	0.380194	0.520814	96.6922
	65	0.372951	0.510891	97.2031
	66	0.365146	0.500199	97.7033
	67	0.338974	0.464347	98.1677
	68	0.329407	0.451243	98.6189
	69	0.292844	0.401156	99.0201
	70	0.266318	0.364819	99.3849
	71	0.23029	0.315466	99.7004
	72	0.164909	0.225902	99.9263
	73	0.0538223	0.0737292	100
	Extraction Method: Principal Component Analysis.
