# Supplementary material for: Comparison of Feature Selection Methods in Machine Learning Models of Cancer Information Seeking Among United States Adults: Cross-Sectional Study
Source: JMIR Med Inform. 2026 Apr 20;14:e75862. doi: 10.2196/75862 (PMC13139833; doi:10.2196/75862)
Supplement: Multimedia Appendix 3 [file medinform_v14i1e75862_app3.xlsx]

## Sheet: Sheet1
Table S3. Rotated component/loading of variables for 20 factors.
Rotated Component Matrixa
	Component
	1	2	3	4	5	6	7	8	9	10	11	12	13	14	15	16	17	18	19	20
Fast_Food_Increase_Cancer	0.872474
Meat_Increase_Cancer	0.868277
Red_Meat_Increase_Cancer	0.842678
Fruit_Vegetable_Increase_Cancer	0.794844													0.100103
Less_Sleep_Increase_Cancer	0.718651
Soda_Increase_Cancer	0.707336
Alcohol_Increase_Cancer_013_ORG	0.67296			0.106627
Social_Isolation_T_Score_IMP		-0.810004
PHQ4_Score		-0.791205	-0.1037				-0.114292			-0.102411
Meaning_In_Life_T_Score_IMP		0.756017										0.136137								0.115902
Depression_01		0.595995						0.122126		0.131391									0.212352	-0.147276
Sleep_Hour		0.252937		-0.164194		0.198671						-0.224589				0.10405	-0.11885		-0.19222	0.14258
Social_Media_Share_General_Health			0.804498			0.111133
Social_Media_Interacted_People		0.11334	0.797838
Social_Media_Share_Health_Infor			0.772476
Social_Media_Watch_Video	0.132341		0.592861			0.294957						-0.113073
Trust_Govenment				0.744475			-0.12853				0.23229
Trust_Scientists	0.112364			0.732419										0.124448
Trust_Doctor				0.587756							0.147582			0.127466		0.131376
Climate_Chg_Harm_Health	0.251106	0.18337		0.378146							-0.229552	-0.152789				-0.190423
Confident_Internet_Health			0.170109	0.303671		0.295	-0.116673	0.210612			0.159163		0.147149							-0.116386
Hypertension_01					0.67511							-0.123607				0.156793
Diabetes_01					0.621546				-0.117524			-0.103935
Heart_Condition_01					0.542504							0.106663					0.117969			-0.147271
Age_Group_4_ORG		0.196257	0.181166	0.108922	-0.510802	0.32663	0.15327		-0.193279				0.181484	-0.122213			0.213998	-0.124128		-0.284528
DocTellColorectalTests_ORG		-0.154556			0.3989		-0.104652	0.164343	0.173667								-0.293734		0.100341	0.348644
Frequency_Go_Provider		-0.110288		-0.185342	-0.334928			-0.286716	-0.143687				0.163581				0.174739	-0.181314	-0.165121
Social_Media_Misleading			0.103583		-0.124038	0.728475
Social_Media_Visit			0.297644	0.100829	-0.177408	0.692073		0.103004
Have_Device_01						-0.591526
Heard_Genetic_Test_01		-0.104666		-0.17885		-0.369199		-0.139224	-0.286622	0.106224					0.138424				-0.209136
Too_Many_Recommendations							0.747123
Everything_Cause_Cancer	0.117765						0.709817												0.127215
Prevention_Not_Possible	-0.137649			-0.126118		-0.109525	0.696787
Cancer_Cause_Fatal		0.175197					0.592321							-0.121388			-0.143129	-0.169977
Offerd_Access						0.148618		0.775631	0.129217
HCP_Encourage_Online_Rec				0.104286		0.16769		0.708552	0.138501
Offerd_Access_Insurance								0.636593
Hispanic_01									0.862568	0.115591									-0.111068
Insurance_01					0.224136			0.171965	0.376844	-0.107969
Education_Group_4	-0.137553			-0.23673	0.119389	-0.166024	0.166967	-0.248057	-0.329212	0.311204	0.122009		-0.151844			0.167494
Smoking_012_ORG					0.142262				0.122868	0.740239			0.137169							0.139712
Ciga_Pack_Warning									0.138035	-0.600882		0.203946			0.1178			0.108675	0.135165
eCigarette_use		0.168089			-0.122009	0.151449				0.587412		0.105819	0.17151		-0.143567		0.107774
Income_Group		0.190181		-0.154054	0.137917	-0.188655		-0.301598	-0.290035	0.335556		-0.200485	-0.323093						0.122887	0.103046
Lung_Disease_01		0.197846			0.2124			0.127858		0.263253			-0.138281		0.122562			0.142723	0.143787	-0.234734
Trust_Religion									-0.11206		0.771781	-0.138073
Trust_Family				0.125227					0.137455		0.671769
Trust_Charities				0.435155							0.648282
African_American_01									-0.143564			0.878538
Whites_01									-0.543245			-0.636834		-0.162284					-0.21431
Binge_Drinking_Number		-0.103423								-0.224462			-0.693035
Alcohol_Intent				0.131244									0.691473			-0.114109			0.112844
Work_Full_Time_01					-0.328009	0.190277	0.109498	0.160473		-0.158841		-0.103963	0.420677				0.106292	-0.12621	-0.161364	-0.270227
Progress_Cure_Cancer	0.171634			0.183233										0.854018
Progress_Prevent_Cancer	0.227131			0.171143										0.834795
Anti_Tabacco_Infor_01										-0.103566					0.795738
Tabacco_Ads_01										-0.105849					0.792296
eCig_Less_Harm	0.197999			0.23076	-0.11865	0.216327			0.192783		-0.120181	0.253884			-0.301659		0.13947			-0.109509
Strength_Training_01																0.758841
Moderate_Exercise_01						-0.119599										0.750224
BMI_Score_IMP		-0.104835		0.140179	-0.329427	-0.169509			0.180419			0.189329				-0.373893			-0.229633	0.230892
InterestedCaScreening_ORG												0.104217					0.684458	-0.141664		0.165543
Worry_Get_Cancer	-0.120055	-0.141517		-0.164391			-0.260656					-0.117355	-0.102748				0.628842
Care_Giving_01		-0.132543		0.200323				-0.211292							0.129249		0.226731	0.133296	0.138115
Chance_Get_Cancer																		0.818983
Cancer_01					0.145115												-0.291839	0.753877
Asian_01					0.105241								0.184881						0.742316
Gender_01					0.280502			-0.125224				0.198595	0.363843	0.113555			0.23167		-0.432686
Family_Had_cancer_013						0.107394			0.312055	-0.110649				0.103596			-0.163597		0.352438
Heard_HPV		0.111108		0.177486	-0.264296	0.289753		0.230742	0.132452										0.293733
COVID_Delay_Cancer_Screening								0.158147									0.249477	0.11229		0.564214
Notice_Calorie_Info_OnMenu		-0.105127						0.126443	0.143586						-0.199729	-0.18177				-0.440599
Extraction Method: Principal Component Analysis. Rotation Method: Varimax with Kaiser Normalization.
a. Rotation converged in 13 iterations.
